# Supplementary material for: New Drug Targets to Prevent Death Due to Stroke: A Review Based on Results of Protein-Protein Interaction Network, Enrichment, and Annotation Analyses
Source: Int J Mol Sci. 2021 Nov 9;22(22):12108. doi: 10.3390/ijms222212108 (PMC8619767; doi:10.3390/ijms222212108)
Supplement: Supplementary file 1 [file ijms-22-12108-s001.zip]

Archive with 1 entries (1 files):
- ijms-1395203-supplementary.pdf
